# Supplementary material for: Music exposure enhances resistance to Salmonella infection by promoting healthy gut microbiota
Source: Microbiol Spectr. 2025 Mar 25;13(5):e02377-24. doi: 10.1128/spectrum.02377-24 (PMC12054044; doi:10.1128/spectrum.02377-24)
Supplement: Table S1 — Full species-level analysis. [file spectrum.02377-24-s0001.xlsx]

## Sheet: Table S1
Table S1. Full species-level analysis.
	Legend
	G1: Control
	G2: Mozart
	G3: White noise
						Sample Index	1.ConR.D1	2.ConL.D1	3.ConB.D1	4.Con2R.D1	5.ConN.D1	6.MozR.D1	7.MozL.D1	8.MozB.D1	9.Moz2R.D1	10.MozN.D1	12.WNoL.D1	13.WNoB.D1	14.WNo2R.D1	15.WnoN.D1	16.ConR.D2	17.ConL.D2	18.ConB.D2	20.ConN.D2	21.MozR.D2	22.MozL.D2	23.MozB.D2	24.Moz2R.D2	25.MozN.D2	26.WNoR.D2	27.WNoL.D2	28.WNoB.D2	29.WNo2R.D2	30.WNoN.D2	Btwn Groups (P, t-test)
	Values show percent relative abundance					Timepoint	G1.T0	G1.T0	G1.T0	G1.T0	G1.T0	G2.T0	G2.T0	G2.T0	G2.T0	G2.T0	G3.T0	G3.T0	G3.T0	G3.T0	G1.T1	G1.T1	G1.T1	G1.T1	G2.T1	G2.T1	G2.T1	G2.T1	G2.T1	G3.T1	G3.T1	G3.T1	G3.T1	G3.T1
	Taxonomy (Other: Not Defined)																																		T0	T0
	Species	Phylum	Class	Order	Family	Genus																													G1vsG2	G2vsG3
	Other	Firmicutes	Clostridia	Clostridiales	Lachnospiraceae	Dorea	0	0	0.190612	0	0	0	0.0118071	0	0.180664	0.149174	0	0	0	0	0	0.266898	0	0.182382	0	0	0.102828	0.391207	0.374047	0	0.191543	0.0858972	0	0.0624837	0.598606	0.173814
	Other	Firmicutes	Clostridia	Clostridiales	Other	Other	0.221673	0.235183	1.33429	0.466356	0	0.601323	0.28337	0.470629	0.333954	0.0852424	0.937147	0.140342	2.43539	0.730769	1.39628	11.2297	0.748899	0.455955	0.705431	0.106876	0.354185	0.298063	0.431593	0.232713	1.19851	3.99813	0	0.249935	0.707665	0.152729
	Clostridium perfringens	Firmicutes	Clostridia	Clostridiales	Clostridiaceae	Clostridium	0	0	0	0	0	0.120265	0	0	0	0	0	0	0	0	0	0	0	0	0	0	0	0	0	0	0	0	0	0	0.346594	0.407084
	Other	Firmicutes	Clostridia	Clostridiales	Other	Other	2.04957	1.99906	3.47868	2.23185	1.97167	3.36741	4.1797	3.00555	3.27384	0.447523	4.59687	2.55167	3.9662	1.03846	4.65426	8.52739	3.9207	1.0031	2.39965	1.23501	2.4393	2.98063	3.04992	0.99734	4.30151	5.2163	0.425946	0.952877	0.485035	0.859533
	Other	Firmicutes	Clostridia	Clostridiales	Lachnospiraceae	Other	0.490588	0.446849	0.667143	0.1499	0.918836	0.150331	0.247949	0.097114	0.306581	0	0.565519	0.280684	3.79722	0	1.8617	11.2297	0.748899	0.291811	0.501771	0.374065	0	0.204918	0.633002	0	2.03583	0.757457	0	0.11976	0.0266928	0.240947
	Other	Firmicutes	Erysipelotrichi	Erysipelotrichales	Erysipelotrichaceae	Other	0.0690457	0	0.142959	0	0.172282	0.0601323	0.267627	0.0298812	0.257309	0.0532765	0.387785	0	0.0298211	0	0.398936	0.413692	0.0881057	0.109429	0.0767414	0.38594	0.394173	0.68927	0.704935	0.116356	0.0237148	0.0937061	0.0365097	0.0312419	0.398882	0.78374
	Other	Bacteroidetes	Bacteroidia	Bacteroidales	S24-7	Other	56.036	20.461	62.8544	62.9747	27.2971	24.6693	10.8881	19.7266	30.0942	11.252	23.9215	2.2965	46.998	61.0192	28.1915	33.409	46.4317	27.2114	20.9622	15.2595	12.0194	53.7444	10.8474	7.24734	17.5672	14.1028	5.12352	24.3687	0.0275131	0.278754
	Other	Firmicutes	Clostridia	Clostridiales	Ruminococcaceae	Oscillospira	0.719529	0.658514	1.07219	0	0.497703	0	0.181042	0.410867	0.257309	0	0.250444	0.204134	2.20676	0	1.59574	4.05018	0.881057	0.237096	0.156434	0.296877	0.154242	0.0745156	0.244569	0.049867	0.764347	0.632516	0	0	0.0598457	0.319537
	Other	Bacteroidetes	Bacteroidia	Bacteroidales	Rikenellaceae	Other	0.0327059	0	0	0	0.0382848	0	0.00590354	0.00996041	0	0	0	0	0	0.0384615	0	0.060052	0	0	0.014758	0	0	0	0	0	0.0127695	0	0	0	0.254213	0.48588
	Other	Firmicutes	Clostridia	Clostridiales	Lachnospiraceae	Other	1.55898	0.70555	9.72123	5.61292	1.79939	0	1.14332	0.530392	0.350378	0.255727	5.49362	2.92166	2.95229	0.653846	5.45213	13.4917	2.46696	2.89987	0.696576	1.00938	2.79349	0.950075	1.36671	0.116356	5.89223	9.66734	0.304247	0.0520698	0.0784867	0.0247731
	Other	Firmicutes	Clostridia	Clostridiales	Ruminococcaceae	Other	0	0	0	0.233178	0.0765697	0.0751654	0.0787138	0.0522921	0.147816	0	0.323154	0.0382751	0.238569	0.115385	0.465426	1.0409	0	0	0.0177096	0.178126	0.102828	0.111773	0	0	0.295523	0.124941	0	0.0260349	0.867075	0.124255
	Bacteroides fragilis	Bacteroidetes	Bacteroidia	Bacteroidales	Bacteroidaceae	Bacteroides	0	0	0	0	0	0.120265	0.0177106	0	0.0492719	0	0	0	0	0	0	0	0	0.255335	0	0.0653129	0	0	0	0	0	0	0	0	0.135723	0.186869
	Other	Firmicutes	Clostridia	Clostridiales	Ruminococcaceae	Other	0.334327	0.329257	0.571837	0	0.306279	0.120265	1.09609	0.503001	0.547465	0	0.815964	0	0.298211	0.403846	0	0.373657	0	0	0.336482	0.0890631	0.0399886	0.52161	0.230183	0.0831117	0.100332	0	0.0851892	0.124967	0.514985	0.787596
	Other	Firmicutes	Clostridia	Clostridiales	[Mogibacteriaceae]	Other	0.101752	0.164628	0.190612	0	0	0.105232	0.0728103	0	0.0273733	0	0.0484731	0	0.0397614	0	0	0.0667245	0.220264	0	0.0295159	0	0.0457012	0	0	0	0.0565508	0.0780884	0	0	0.297105	0.491159
	Other	Actinobacteria	Actinobacteria	Actinomycetales	Other	Other	0.010902	0	0	0	0	0	0	0	0	0	0	0	0	0	0	0	0	0	0	0	0	0	0	0	0	0	0	0	0.346594	#DIV/0!
	Other	Firmicutes	Erysipelotrichi	Erysipelotrichales	Erysipelotrichaceae	Coprobacillus	0	0	0	0.0666223	0	0	0.0944566	0.149406	0	0	0.218129	0.102067	0	0.0769231	0.465426	0.200173	0	0	0.0295159	0.172189	0.239931	0.745156	0.35966	0.249335	0.016418	0	0.121699	0.0833116	0.325457	0.373088
	Other	Tenericutes	Mollicutes	RF39	Other	Other	0.148993	0.117592	0.0714796	0	0.0765697	1.08238	0.946534	1.4094	0.673382	0	1.23606	0.472059	1.02386	0	0	0.854074	1.54185	0.0364764	0.53719	0.451253	0.359897	0.391207	0.503525	0.548537	0.585574	0.156177	0.0608495	0.145795	0.0146928	0.713093
	Other	Firmicutes	Bacilli	Lactobacillales	Lactobacillaceae	Lactobacillus	0.595974	51.4817	5.62306	18.3211	40.6394	53.187	16.2603	38.0064	3.46545	68.8759	51.2845	33.0441	19.6024	12.3269	24.734	3.10269	23.1718	35.0903	34.1381	13.0566	21.1482	15.1267	33.7362	60.6549	57.2896	42.1677	79.5911	62.114	0.437525	0.668668
	Other	Firmicutes	Clostridia	Clostridiales	Clostridiaceae	Candidatus Arthromitus	0.701359	0.352775	0.500357	0.1499	1.93338	2.93145	3.08755	0.677308	1.2099	0.15983	0.49281	0.510334	0.805169	1.98077	0	0.060052	0.440529	0	0.304014	0.124688	0.245644	0.316692	0	0	0.0145937	0	0	0	0.224271	0.398849
	Other	Other	Other	Other	Other	Other	0	0	0	0	0	0	0.0236141	0	0	0	0	0	0	0	0	0	0	0	0	0	0	0	0	0	0	0	0	0	0.346594	0.407084
	Other	Firmicutes	Bacilli	Lactobacillales	Lactobacillaceae	Pediococcus	0	0	0	0	0	0	0	0	0.0109493	0	0	0	0	0	0	0	0	0	0	0	0	0	0	0	0	0	0	0	0.346594	0.407084
	Bacteroides caccae	Bacteroidetes	Bacteroidia	Bacteroidales	Bacteroidaceae	Bacteroides	0.119922	0.376294	0	0	0	0	0	0	0	0	0	0	0	0	0	0	0	0	0	0	0	0	0	0	0	0	0	0.0572768	0.211363	#DIV/0!
	Other	Actinobacteria	Coriobacteriia	Coriobacteriales	Coriobacteriaceae	Adlercreutzia	0.915764	2.49294	1.81082	0.216522	1.07198	1.30788	1.72974	1.57374	0.799299	0.660629	1.00986	0.752743	0.387674	0.634615	0.930851	0.473744	0.264317	1.33139	1.85655	0.534378	1.48529	1.37854	1.05021	0.648271	0.850086	0.515383	0.486796	0.791461	0.848894	0.0903746
	Other	Proteobacteria	Gammaproteobacteria	Enterobacteriales	Enterobacteriaceae	Other	0.0327059	0.211665	0	0	0	0.0751654	0	0.0174307	0	0	0	0	0	0	0	0	0.132159	0.0364764	0.0177096	0	0	0.0372578	0	0	0.00547265	0	0.0365097	0	0.506817	0.298923
	Other	Other	Other	Other	Other	Other	0	0	0	0	0	0	0	0	0	0	0	0	0	0	0.265957	0	0	0	0.109209	0	0	0	0	0	0	0	0	0	#DIV/0!	#DIV/0!
	Other	Bacteroidetes	Bacteroidia	Bacteroidales	Bacteroidaceae	Bacteroides	0.152627	0	0	0.383078	0	0	0	0	0	0	0	0	0.119284	0.269231	0	0	0	0	0.0472255	0	0	0.540238	0	0	0.0437812	0	0	0.0728977	0.191252	0.12707
	Other	Firmicutes	Clostridia	Clostridiales	Ruminococcaceae	Ruminococcus	0.323425	0.235183	0.262092	0.0999334	0	0.0300661	0.0590354	0.0846635	0.0273733	0	0.161577	0	0.308151	0	0	0.607193	0.264317	0.0729528	0.150531	0.112813	0.222793	0	0	0	0.11675	0.0858972	0	0.0989326	0.0447528	0.287941
	Other	Cyanobacteria	Chloroplast	Streptophyta	Other	Other	0	0	0	0	0	0	0	0.0174307	0	0	0	0	0	0	0	0	0	0	0	0	0	0	0	0	0	0	0	0	0.346594	0.407084
	Other	Firmicutes	Bacilli	Lactobacillales	Streptococcaceae	Streptococcus	0.0290719	0	0	0	0	0	0.051164	0.0348614	0.0383226	0	0	0	0	0	0	0	0	0	0	0	0	0	0	0	0	0	0	0.0208279	0.151295	0.0753185
	Other	Tenericutes	Mollicutes	Anaeroplasmatales	Anaeroplasmataceae	Anaeroplasma	0	0	0	0	0	0	0	0	0	0	0	0	0	0	0	0.0467071	0	0	0	0	0	0	0	0	0	0	0	0	#DIV/0!	#DIV/0!
	Subdoligranulum variabile	Firmicutes	Clostridia	Clostridiales	Ruminococcaceae	Subdoligranulum	0	0	0	0	0	0	0	0	0	0	0	0	0	0	0	0	0	0.0364764	0	0	0	0	0	0	0	0	0	0	#DIV/0!	#DIV/0!
	Mucispirillum schaedleri	Deferribacteres	Deferribacteres	Deferribacterales	Deferribacteraceae	Mucispirillum	0.0145359	0	0.190612	0.1499	0	0	0.00787138	0.00996041	0.0273733	0	0.0161577	0	0.168986	0	1.06383	0.460399	0.660793	0	0.0206612	0	0	0	0	0	0.113102	0.0234265	0	0	0.172949	0.341778
	Clostridium cocleatum	Firmicutes	Erysipelotrichi	Erysipelotrichales	Erysipelotrichaceae	Clostridium	0.0399738	0.470367	0	0	0.287136	0.0901984	0	0.0473119	0.0437972	0	0	0	0	0	0	0	0	0.145906	0.0649351	0	0	0	0	0	0	0	0	0.0572768	0.234595	0.100476
	Clostridium sartagoforme	Firmicutes	Clostridia	Clostridiales	Clostridiaceae	Clostridium	0	0	0	0	0	0	0.0472283	0	0	0	0	0	0	0	0	0	0	0	0	0	0	0	0	0	0	0	0	0	0.346594	0.407084
	Lactobacillus salivarius	Firmicutes	Bacilli	Lactobacillales	Lactobacillaceae	Lactobacillus	25.3034	12.3001	5.00357	0.982678	16.1371	9.07998	48.9147	27.2019	46.7207	15.0027	4.83923	48.1373	8.8668	13.5577	14.8271	2.5422	12.2907	22.6336	29.7698	52.7372	47.1408	10.4136	36.3976	23.4707	4.49123	14.0325	10.1253	5.63395	0.0927887	0.432351
	Parabacteroides distasonis	Bacteroidetes	Bacteroidia	Bacteroidales	Porphyromonadaceae	Parabacteroides	0.356131	0	0	0	0	0	0	0	0	0	0	0	0	0	0	0	0.176211	0	0	0	0	0	0	0	0	0	0	0	0.346594	#DIV/0!
	Other	Firmicutes	Clostridia	Clostridiales	Clostridiaceae	Clostridium	0.0545098	0.188147	0.190612	0.0999334	0	0	0.281402	0.23656	0.344903	0.0319659	0.105025	0.127584	0.0298211	0.134615	0	0.060052	0.220264	0	0.0472255	0.0356252	0	0.0931446	0.143864	0	0.0182422	0.179603	0	0.0416558	0.383017	0.357516
	Other	Firmicutes	Clostridia	Clostridiales	Christensenellaceae	Other	0.0327059	0	0	0	0	0	0	0	0	0	0	0	0	0	0	0	0	0	0	0	0	0	0	0	0	0	0	0	0.346594	#DIV/0!
	Other	Firmicutes	Clostridia	Clostridiales	Lachnospiraceae	Coprococcus	0.0799477	0.399812	0.238265	0.2998	0	0	0.0610032	0.273911	0	0.0745871	0.193892	0	0.139165	0	0.531915	0.60052	0	0.80248	0.177096	0.0890631	0.571265	0.484352	0	0.099734	0.527199	3.31876	0	0	0.206257	0.985356
	Staphylococcus sciuri	Firmicutes	Bacilli	Bacillales	Staphylococcaceae	Staphylococcus	0	0	0	0	0	0	0	0	0	0	0	0	0	0	0	0	0	0	0.0619835	1.00344	0.325621	0	0.158251	0	0	0	0	0	#DIV/0!	#DIV/0!
	Other	Firmicutes	Bacilli	Lactobacillales	Aerococcaceae	Aerococcus	0.0145359	0	0	0	0	0.0751654	0	0	0	0	0	0	0.0298211	0	0	0	0	0	0	0	0	0	0	0	0	0	0	0	0.451236	0.690575
	Other	Firmicutes	Clostridia	Clostridiales	Dehalobacteriaceae	Dehalobacterium	0	0	0	0	0	0	0	0	0	0	0.0323154	0	0.0497018	0	0.265957	0.193501	0	0	0	0	0	0	0	0	0.016418	0.0390442	0	0	#DIV/0!	0.100828
	[Ruminococcus] gnavus	Firmicutes	Clostridia	Clostridiales	Lachnospiraceae	[Ruminococcus]	0.101752	0	0.142959	0.199867	0.191424	0.285628	0.0432926	0.0348614	0.120442	0	0.533204	0.395509	0.367793	0.192308	0	1.14099	0	0.328287	0.0413223	0.0831255	0.125678	0.130402	0.431593	0	0.498012	0.679369	0	0.11976	0.641556	0.0139067
	Bacteroides ovatus	Bacteroidetes	Bacteroidia	Bacteroidales	Bacteroidaceae	Bacteroides	1.84606	0.940734	1.00071	2.6982	0.899694	0	0.135781	0.144426	0.580313	0.0958977	0.266602	0	0.864811	1.46154	4.25532	0.427037	0.969163	0.565384	0.253837	0.617504	0.348472	2.99925	0.143864	0.182846	0.277281	0.484148	0.146039	0.296798	0.00791357	0.181592
	Other	Actinobacteria	Actinobacteria	Actinomycetales	Microbacteriaceae	Other	0	0	0	0	0	0	0.0216463	0	0	0	0	0	0	0	0	0	0	0	0	0	0	0	0	0	0	0	0	0	0.346594	0.407084
	Other	Firmicutes	Bacilli	Bacillales	Planococcaceae	Other	0	0	0	0	0	0	0	0	0	0.0319659	0	0	0	0	0	0	0	0	0	0	0	0	0	0	0	0	0	0	0.346594	0.407084
	Butyricicoccus pullicaecorum	Firmicutes	Clostridia	Clostridiales	Ruminococcaceae	Butyricicoccus	0.112654	0	0.54801	0	0.0765697	0	0	0	0.0821198	0	0.113104	0.0637918	0.298211	0	0	0.940815	0	0	0	0	0.0514139	0.223547	0	0	0.213434	0.187412	0	0	0.24248	0.12815
	Other	Firmicutes	Clostridia	Clostridiales	Clostridiaceae	SMB53	0	0	0	0	0	0	0	0.0199208	0	0	0	0	0	0	0	0	0	0	0	0	0	0	0	0	0	0	0	0	0.346594	0.407084
	Other	Bacteroidetes	Bacteroidia	Bacteroidales	Porphyromonadaceae	Parabacteroides	0	0.352775	0	0	0.440276	0	0	0	0	0	0	0	0	0	0	0.100087	0	0.20062	0	0	0	0	0	0	0	0	0	0	0.144611	#DIV/0!
	Other	Firmicutes	Bacilli	Bacillales	Paenibacillaceae	Paenibacillus	0	0.446849	0	0	0	0.135298	0	0	0	0	0	0	0	0	0	0	0.264317	0	0	0	0	0.0745156	0	0	0	0	0	0	0.523358	0.407084
	Other	Firmicutes	Bacilli	Bacillales	Staphylococcaceae	Staphylococcus	0	0	0	0	0	0	0.025582	0	0	0	0	0	0	0	0	0	0	0	0	0	0	0	0	0	0	0	0	0	0.346594	0.407084
	Bacteroides uniformis	Bacteroidetes	Bacteroidia	Bacteroidales	Bacteroidaceae	Bacteroides	0	0.188147	0	0	0	0	0	0	0	0	0	0	0	0	0	0	0	0	0	0	0	0	0	0	0	0	0	0	0.346594	#DIV/0!
	Akkermansia muciniphila	Verrucomicrobia	Verrucomicrobiae	Verrucomicrobiales	Verrucomicrobiaceae	Akkermansia	1.34457	0.399812	0.333572	0.0333111	0.0765697	0.39086	0.00983923	0.0174307	0	0.0532765	0	0.127584	0.477137	0.326923	1.06383	0.0733969	0.484581	0.291811	0.230224	0.0475003	0.417024	0.633383	0.920731	0.515293	0.848262	0.0234265	0.413776	1.46316	0.205351	0.306195
	Other	Firmicutes	Bacilli	Lactobacillales	Lactobacillaceae	Lactobacillus	4.20452	1.88147	1.00071	0	2.96708	1.47324	9.36498	4.9553	8.42002	2.63186	1.17951	7.75708	1.86879	2.44231	2.79255	0.453727	1.98238	3.72059	5.77922	9.96319	8.12911	1.62072	7.63919	4.27194	0.912109	2.10839	2.20275	1.46837	0.0861152	0.380798
	Other	Proteobacteria	Deltaproteobacteria	Desulfovibrionales	Desulfovibrionaceae	Bilophila	0	0.070555	0	0	0	0	0	0	0	0	0	0	0	0	0	0	0	0	0	0	0	0	0	0	0	0	0	0	0.346594	#DIV/0!
	Other	Bacteroidetes	Bacteroidia	Bacteroidales	Bacteroidaceae	Bacteroides	1.23555	0.799624	2.66857	2.31512	1.37825	0	0.135781	0.131975	1.25917	0.0958977	0.0969462	0.0765501	1.11332	1.13462	2.32713	1.86161	1.10132	1.7691	0.194805	1.53782	0.302771	3.27869	0.374047	0.0831117	0.328359	0.976105	0.243398	0.624837	0.0123002	0.477672
	Other	Actinobacteria	Thermoleophilia	Solirubrobacterales	Patulibacteraceae	Patulibacter	0	0	0	0	0	0	0.00393569	0	0	0	0	0	0	0	0	0	0	0	0	0	0	0	0	0	0	0	0	0	0.346594	0.407084
	Other	Actinobacteria	Coriobacteriia	Coriobacteriales	Coriobacteriaceae	Other	0.0181699	0	0	0	0	0	0	0.0273911	0.0273733	0	0	0	0	0	0	0	0	0	0.0383707	0	0	0	0	0	0	0	0	0	0.36544	0.193006
	Other	Firmicutes	Clostridia	Clostridiales	Lachnospiraceae	Roseburia	0	0	0	0.233178	0	0	0	0.0199208	0	0	0	0	0	0	0	0.206846	0	0	0	0	0	0	0	0	0	0	0	0	0.388797	0.407084
	Other	Proteobacteria	Gammaproteobacteria	Enterobacteriales	Enterobacteriaceae	Proteus	0	0	0	0	0	0	0.00787138	0	0	0	0	0	0	0	0	0	0	0	0	0	0	0	0	0	0	0	0	0	0.346594	0.407084
	Other	Bacteroidetes	Bacteroidia	Bacteroidales	Porphyromonadaceae	Parabacteroides	0.421542	0.376294	0.119133	1.58228	0.287136	0.0450992	0.0177106	0.0373515	0.0985437	0.0426212	0.113104	0	0.198807	0.442308	0.731383	0.166811	0	0	0.0885478	0.0831255	0.0457012	0.502981	0.143864	0.0332447	0.156883	0.0780884	0.0365097	0.0676907	0.0877255	0.138217
	Clostridium colinum	Firmicutes	Clostridia	Clostridiales	Lachnospiraceae	Clostridium	0	0	0	0	0	0	0	0	0.0328479	0	0	0	0.0795229	0	0	0.32695	0	0	0	0	0	0	0	0	0	0	0	0	0.346594	0.505827
	Other	Firmicutes	Clostridia	Clostridiales	Lachnospiraceae	Anaerostipes	0	0	0	0	0	0	0.0118071	0.0348614	0.0328479	0	0	0	0	0	0	0	0	0	0	0	0	0	0	0	0	0	0	0	0.0711124	0.109237
	Other	Firmicutes	Clostridia	Clostridiales	Peptococcaceae	rc4-4	0.0181699	0	0	0	0	0	0	0	0.0273733	0	0.0403942	0	0.119284	0	0.265957	0.360312	0	0	0	0	0.0914025	0	0	0	0	0	0	0.010414	0.786492	0.218199
	Other	Actinobacteria	Actinobacteria	Actinomycetales	Promicromonosporaceae	Promicromonospora	0	0	0	0	0	0	0.0393569	0	0	0	0	0	0	0	0	0	0	0	0	0	0	0	0	0	0	0	0	0	0.346594	0.407084
	Other	Chloroflexi	Anaerolineae	Ardenscatenales	Ardenscatenaceae	Ardenscatena	0	0.0470367	0	0	0	0	0	0	0	0	0	0	0	0	0	0	0	0	0	0	0	0	0	0	0	0	0	0	0.346594	#DIV/0!
	Vibrio cholerae	Proteobacteria	Gammaproteobacteria	Vibrionales	Pseudoalteromonadaceae	Vibrio	0	0	0	0	0	0	0	0	0	0	0	0	0	0.153846	0	0	0	0	0	0	0	0	0	0	0	0	0	0	#DIV/0!	0.292352
	Other	Actinobacteria	Actinobacteria	Actinomycetales	Streptomycetaceae	Streptomyces	0	0	0	0	0	0	0.00983923	0	0	0	0	0	0	0	0	0	0	0	0	0	0	0	0	0	0	0	0	0	0.346594	0.407084
	Other	Firmicutes	Clostridia	Clostridiales	Clostridiaceae	Other	0	0.28222	0	0	0	0	0	0	0	0	0	0	0	0	0	0	0	0	0	0	0	0	0	0	0	0	0	0	0.346594	#DIV/0!
	Lactobacillus reuteri	Firmicutes	Bacilli	Lactobacillales	Lactobacillaceae	Lactobacillus	0	0.376294	0	0	0.210567	0.225496	0	0	0	0	0.597835	0	0	0	0	0	0	0	0	0	0.211368	0	0	0.099734	0.155059	0	0.401606	0.458214	0.439297	0.482937
	Clostridium paraputrificum	Firmicutes	Clostridia	Clostridiales	Clostridiaceae	Clostridium	0	0	0	0	0	0.0901984	0	0	0	0	0	0	0	0	0	0	0	0	0	0	0	0	0	0	0	0	0	0	0.346594	0.407084
	Other	Proteobacteria	Betaproteobacteria	Burkholderiales	Alcaligenaceae	Sutterella	0.156261	0.211665	0.0714796	0.499667	0.248851	0.105232	0.133813	0	0.131392	0	0.129262	0	0.119284	0.865385	1.46277	0.580503	0.528634	0.291811	0.144628	0.350315	0.0914025	1.04322	0.115091	0.299202	0.0820898	0.187412	0.158209	0.385316	0.0701065	0.286565
